# Supplementary material for: Effects of Habitual Dietary Change on the Gut Microbiota and Health of Silkworms
Source: Int J Mol Sci. 2024 Jan 31;25(3):1722. doi: 10.3390/ijms25031722 (PMC10855636; doi:10.3390/ijms25031722)
Supplement: Supplementary file 1 [file ijms-25-01722-s001.zip]

Archive with 1 entries (1 files):
- ijms-2832548-supplementary.pdf
